# Supplementary material for: 67,000 years of coastal engagement at Panga ya Saidi, eastern Africa
Source: PLoS One. 2021 Aug 26;16(8):e0256761. doi: 10.1371/journal.pone.0256761 (PMC8389378; doi:10.1371/journal.pone.0256761)
Supplement: S1 Table — (XLSX) [file pone.0256761.s005.xlsx]

## Sheet: S1 PYS Nestedness Matrix
Trench	Context	Layer	Ostreidae	Cerithidea spp.	Terebralia spp.	Iridinidae	Conidae	Isognomon spp.	Monetaria sp.	Volvarina spp.	Indet Barnacle	Chama spp.	Littorinidae	Cypraea tigris	Nerita textilis	Cardiidae	Strombidae	cf. Pyrene sp.	Turbo sp.	Polinices sp.	Thiara amarula	Nerita albicilla	Ovula cf. ovum	Pinctada spp.	Anadara sp.	NTAXA	NISP
4	408B	4	55	3	2			1		1		1														6	63
1	103D	3	39	1	5	15	1										1									6	62
4	408C	5	258	10		1		4				2	1													6	276
6	603	2	12		2			1	1		1															5	17
2	201A	1		5	7									1	1							1				5	15
4	401B	1		69		1		1	1	2																5	74
1	103E	4	539		3	6		1			12															5	561
3	310K	5	121		7	9		1			1															5	139
2	201B	1		1	3	6									1					1						5	12
3	311L	6	50		1	3		1																		4	55
3	307H	3	12	30	4	4																				4	50
3	307G	2	1	46	1	3																				4	51
3	303C	1	1	14		1																			1	4	17
6	604	3	19		4				1							1										4	25
6	608	5	53					1								1								1		4	56
4	407	2	1	53	1				1																	4	56
7	705	2	4	5	2													1								4	12
7	707	3	33	1	2						7															4	43
6	615	11	3	6					1				1													4	11
7	709	4	84	1			1				1															4	87
1	103C	2	5	2		28			1																	4	36
7	706	2	5	8						1																3	14
3	305E	2	5	43	2																					3	50
1	102B	1	11	18		5																				3	34
3	310J	4	16	4	6																					3	26
6	602	1	10	68	1																					3	79
4	402	1		7						1		1														3	9
6	605	4	39		2																1					3	42
7	710	5	1						1																	2	2
8	805	15	1											1												2	2
4	410	5	14		2																					2	16
4	408	3	6	4																						2	10
3	311N	9				1											1									2	2
1	101A	1		8		9																				2	17
5	500	6	1										1													2	2
3	301A	1	1							1																2	2
7	702	1		11	1																					2	12
1	105I	9					1																			1	1
1	103F	5	31																							1	31
2	203D	1			1																					1	1
3	311M	8	1																							1	1
2	202C	2			2																					1	2
3	313P	8																	1							1	1
1	104H	8					3																			1	3
1	105J	10				1																				1	1
6	610B	8				1																				1	1
4	411	6	8																							1	8
4	419	15					1																			1	1
7	718	11				1																				1	1
7	717	11					1																			1	1
7	716	10					15																			1	15
7	715	10					2																			1	2
7	704	1		8																						1	8
7	703	1			1																					1	1
6	614	10					8																			1	8
6	613	10					1																			1	1
6	609	6	1																							1	1
6	606	4	3																							1	3
5	505	10					2																			1	2
5	504	9					2																			1	2
5	501	6		2																						1	2
4	420A	16					1																			1	1
4	415C	11																					1			1	1
4	415B	11								1																1	1
4	414D	10					1																			1	1
4	413C	9					5																			1	5
4	413B	9					4																			1	4
4	413A	9					3																			1	3
4	401A	1		5																						1	5
4	411B	6	1																							1	1
			T = 15.68°
